# Supplementary material for: Correction of stomach cancer CT attenuation values for variations due to differences in CT imaging conditions through repeated CT scans
Source: PLoS One. 2025 Apr 24;20(4):e0321085. doi: 10.1371/journal.pone.0321085 (PMC12021269; doi:10.1371/journal.pone.0321085)
Supplement: S1 Data — (XLSX) [file pone.0321085.s001.xlsx]

## Sheet: sheet1
ID	CT1 attenuation value (CT endoscopy stomach)								CT2 attenuation value
	tumor1	aorta1	portal vein1	IVC1	spleen1	back muscle1	Kvp1	ST1	tumor2	aorta2	portal vein2	IVC2	spleen2	back muscle2	Kvp2	ST2
1	95.4	173.3	181	150.3	136.6	73.1	120	3.75	97.9	177.5	182.7	132.4	135.8	61	100	3
2	85.8	163	162.5	138.8	130.7	71.9	120	3.75	103	215.8	188	141.1	157	65.2	120	3
3	72.3	175	169	142.1	130.8	66.2	120	3.75	103.3	198	214	124.3	139.3	73.6	120	3
4	60.9	138.2	149.6	127.5	103	69	120	3.75	84.7	192.5	188.4	129.8	132.8	69.9	120	3
5	60.7	140.1	146.6	132.6	112.2	79.8	120	3.75	70.6	173.8	185.8	131.8	134.8	71.3	100	4
6	59	135.4	137.4	106.4	79.3	64.6	120	3.75	98.6	196.1	205.9	153.6	103.2	74	100	5
7	86.1	148.4	157.7	148.2	132	67	120	3.75	103	304	271.4	167.1	192.4	59.1	100	3
8	66.4	137	158.7	110.5	124.7	59	120	3.75	73.8	261.9	170.3	124.7	163.5	68.3	120	5
9	93.2	169.7	169.9	128	125.2	68.4	120	3.75	110.3	195.9	220.6	156	160.9	57.8	120	5
10	79.3	125.4	136.1	106.3	108.3	66	120	3.75	114.3	187.9	200.7	160	141.5	63.9	100	5
11	59.4	158.6	175	122.2	126.9	77.6	120	3.75	101.4	172.9	191.4	145	140.4	78.7	120	2.5
12	52.8	150.8	144.8	127.5	113.6	69.8	120	3.75	111.9	272.3	299.4	254.3	171	77.3	80	3
13	63.1	202.9	200.7	191.7	145.4	59	120	3.75	90.4	228.1	237.6	166.6	166.7	57	100	2.5
14	103.2	216.2	233.8	178.7	159.4	100.7	120	3.75	88.3	183.8	186.8	147.9	132.2	59.9	110	4
15	43.6	133.3	135.3	120.9	109.2	63.8	120	3.75	72.7	239.3	260.2	184.5	173.9	61.1	100	5
16	108	152.9	162.8	135.1	154	66.8	120	3.75	146.1	199.4	205.9	126.2	160.1	80.6	100	5
17	85	178.6	182.4	144.8	125.6	76.3	120	3.75	91.9	264.9	199.6	217.6	171.4	70.9	100	3
18	70.4	123.2	126	116.9	94.7	59.5	120	3.75	90	166.7	184.1	144.1	120.3	72.7	120	3
19	62.1	125.9	129	117.4	114.8	70.2	120	3.75	86.3	159	163	156.2	117.2	65.8	120	4
20	94.2	191.1	194.7	167.2	132.6	66.7	120	3.75	120.1	239.9	246.4	211	161.3	81	100	5
21	108.6	161	169.8	153.4	134.6	79.6	120	3.75	106.8	167.9	169.5	131.1	116.1	54.7	120	3
22	77.7	169.4	162.3	144.4	118.8	70.2	120	3.75	86.9	172.8	168.1	122.8	117.6	70.3	120	3
23	54.1	115.1	130.3	93.1	105	65.2	120	3.75	60.6	160	151.2	107.1	114.4	63.6	120	3
24	86.7	157	152.7	126.7	112.5	66.3	120	3.75	166.9	262.1	288.1	180.3	193.5	77.6	90	3
25	112.9	153.7	164.3	129.4	126.1	71.2	120	3.75	126.8	296.8	234	164.6	195.1	61.3	120	5
26	73.6	175.7	176	155.9	152.1	81.7	120	3.75	99.5	261.3	247.7	209.8	206.8	73	110	3
27	77.9	156.5	155.7	122.3	125	66.5	120	3.75	101.9	192.4	227.9	165.8	153.7	64.5	100	3
28	90.6	192	203.8	153.1	138.7	67.4	120	3.75	100	221.2	211	170.4	153.3	70.7	120	5
29	64.8	171.4	190	148.6	143.9	73.8	120	3.75	65	172	179.8	155.3	128.2	74.6	100	5
30	119.1	160.3	156.5	131.6	129	73.4	120	3.75	107.4	163.8	159.2	134.6	134.4	65.1	120	3.75
31	95.8	174.1	178.1	156	132.1	71.2	120	3.75	116.7	199.9	205.5	176.7	133.2	75.7	100	3
32	105.2	151.5	158.4	120.2	123.7	66.1	120	3.75	112.5	163.3	171.4	146.8	129.3	70.2	120	3.75
33	136.9	250.5	249.7	217.6	171.9	73.4	120	3.75	124.3	203	186.7	146.5	136.2	57.5	120	5
34	62.7	143.5	145.3	128.3	105.7	67.4	120	3.75	69.9	151.6	171.3	114.9	116.1	67.4	140	5
35	52.6	183	193.8	123.6	140.3	62.9	120	3.75	70.3	180.1	219.4	165.7	138.2	60.2	100	3
36	94.3	169	156.1	160.8	122.4	77.4	120	3.75	113.3	181.2	193.7	121.8	118.9	63.5	120	3
37	58.2	155.7	144.3	115.3	116	72.4	120	3.75	66.9	163.4	167	134.4	113.3	68.3	100	3
38	127.2	185.9	187.3	187.5	142.3	88.1	120	3.75	126.3	177.1	182.5	164.1	136.5	73.1	120	2.5
39	98.6	144.1	152.3	135.6	119.1	69.9	120	3.75	119.2	164.3	174	124.8	127.3	67.7	120	5
40	57.2	151.6	147.8	131.4	118.6	73.1	120	3.75	97	216	242.7	191	148.1	78.2	100	5
41	80.3	126	125.4	121.6	99.9	72.4	120	3.75	76.7	131.6	131.6	120.3	101.8	77.2	120	5
42	71.3	148.3	142.9	130.6	127.1	67.3	120	3.75	73.7	165.4	139.7	98.9	128.4	62.5	120	3.75
43	61.1	148.9	146.3	110.2	103.3	63.1	120	3.75	84	153.4	161.5	131.8	122.6	68.6	120	3.75
44	56.2	114.8	120.2	106.6	86	65.9	120	3.75	102.9	151.7	186.6	150.3	149.5	72.8	120	3
45	90.2	181.5	183.5	179	144.2	75.8	120	3.75	99.3	196.4	199.1	169.7	143.9	73.4	120	3.75
46	137.1	225	229.9	188.7	168	80.6	120	3.75	158.7	211.4	221.1	174.6	147.4	70.8	110	4
47	85.8	191.3	193	132.4	139.9	63.9	120	3.75	116.4	254	252.1	125.7	179.2	43.8	100	5
48	170	246.5	293.6	226.1	206	71.8	120	3.75	129	189.5	200.1	172.8	157.3	88.3	120	5
49	74.2	140.9	155	96.3	115.8	70.8	120	3.75	83.6	140.7	141.6	100.2	106.8	60	120	5
50	91.1	151.2	149.2	132.7	117.1	66.4	120	3.75	100	175.3	175.6	165.7	124.3	66.3	100	4
51	49.9	127.6	156.2	118.1	116.8	70	120	3.75	61.1	157.5	154.6	114.3	99.4	51.6	120	3
52	100.7	173.9	189.3	110.6	141.8	67.6	120	3.75	96.4	165.7	197.3	84.3	112	63.6	100	5
53	116.2	159.6	160.6	141	134.9	48.5	120	3.75	106.4	142.7	146.2	114.8	108	62	120	3
54	75.3	128	142.9	134.2	102.7	57.5	120	3.75	122.3	203.6	218.8	201.5	141.6	65.6	100	5
55	77.9	157.9	150.1	130.5	121.2	63.9	120	3.75	84.8	149.4	161.4	109	120.7	56	120	3
56	95.3	152.6	157.2	145.8	111.5	71.3	120	3.75	116.2	181.7	189.5	136.2	131.1	65.6	120	5
57	46.9	143.5	140.8	131.6	NA	47.6	120	3.75	66	224.8	224.5	141.5	NA	53.9	100	5
58	125.8	178.5	192.8	160.1	141.1	68.4	120	3.75	154.5	250.2	256.9	157.6	183.3	68.1	120	2.5
59	110.2	190.7	187	106.3	134	70.5	120	3.75	121.1	212.7	217.1	141.5	124.7	65.1	100	5
60	113	164.7	177.3	127	122.7	69.2	120	3.75	117.9	180	179.4	115.5	138	59.8	120	3
61	147.1	210.5	203.4	175.3	141.9	72.2	120	3.75	213.5	311.4	318.5	238.1	184.7	80.3	80	5
62	86.7	165.1	159.8	141.6	118.8	65.9	120	3.75	104.8	204.6	224.3	184.5	151.7	60.6	90	3
63	95.9	168.8	173.5	125	121.9	60.1	120	3.75	82.1	164.7	175.2	81.5	123.7	51.9	120	5
64	91.5	162.1	161.7	144.6	123.5	76.4	120	3.75	91.3	146.7	154.1	131.9	111.8	63.9	120	5
65	84.8	144.6	165.6	145.4	122.5	62.5	120	3.75	99.3	194.3	213.8	170.3	146.2	59.8	120	5
66	99.5	146.5	144.9	135.9	112.5	71.1	120	3.75	132.8	206.5	205	123.5	143.3	69	120	5
67	65.8	145.5	150.4	126.9	116.4	73	120	3.75	78.7	204.2	193.7	154.1	150	67.9	120	2.5
68	86.6	173.9	172.7	133.4	116.2	64.2	120	3.75	144.1	217.9	251.7	197	158.4	71.2	120	3
69	126.2	166.3	172.2	146	139.5	75.6	120	3.75	155.1	202.9	214.4	125.5	154.2	75.3	120	3
70	59.7	149.6	151.7	126.2	118	64.6	120	3.75	81.9	167.5	204.9	138.2	135.2	43	120	3
71	93.3	171.4	175.2	156.9	134.9	86.8	120	3.75	98.9	205.1	189.4	133.7	132.2	63.6	120	2.5
72	74.2	141	147.7	134.5	111.4	74.8	120	3.75	68.8	175.2	135.9	99.6	107.1	57.5	130	3
73	100.5	159	163	138.1	124.2	73.2	120	3.75	113.4	170.6	172.3	142.4	131.7	66.4	120	5
74	95	184.3	178.1	119.7	150.1	79	120	3.75	83.5	137	143.1	124.3	100.3	74.1	120	2.5
75	71.6	134	133.8	118.8	105.5	65.6	120	3.75	121.4	212.5	239.9	124.6	153.7	70.1	100	5
76	80.2	125.9	136.6	108.6	108.8	71.6	120	3.75	99	164.6	180.4	105.6	126.8	67.8	120	5
77	92.8	179.6	166.6	144.5	122.2	57.1	120	3.75	113.9	208.6	218.7	172.7	143.5	49.6	100	4
78	86.6	164	174.5	142.1	126.3	75.4	120	3.75	117.1	286.2	247.7	113.9	184.9	72.3	120	5
79	80.8	148.4	153	127	117.6	80.4	120	3.75	83.8	169.7	177.9	53.5	140.8	62.2	120	3
80	114.5	145.9	133.1	120.8	116.5	69.6	120	3.75	131.2	178.8	177.4	111.3	138.4	62.3	120	5
81	85.9	155.5	156.6	137.5	115.2	73.4	120	3.75	86.5	133.1	143.8	94.9	101.2	54.8	120	5
82	37.8	131.6	109.7	112.7	100.1	76	120	3.75	79.8	189.5	194.3	137.3	133.8	62.2	120	5
83	88.3	192.5	193.5	161.6	138	71.9	120	3.75	93.3	214.1	208.4	178.7	143.1	75	100	3
84	96.8	150.6	161	129.4	110.7	78.6	120	3.75	125.7	198	216	136.4	137.3	70	120	2
85	103.6	168.4	174.4	139.6	125.3	79.9	120	3.75	97.9	173.9	182.9	138	124.4	64.7	120	3
86	92.6	170.3	184.4	160.9	124.7	83.9	120	3.75	124.2	232.2	232.5	203.4	152.1	90.7	120	3
87	127.6	148	151.7	126.5	125.7	75.9	120	3.75	166.7	187.5	233.1	109.3	162.4	78.9	100	3
88	87.4	153.5	169.8	130.2	129.2	78.3	120	3.75	126.9	317.5	271.7	168.7	189.6	70.8	100	3
89	83.3	123.9	121.4	106.8	94.5	50.4	120	3.75	126.9	173.6	186.5	131.3	120.2	57.8	110	3
90	83.7	164.6	167.3	131.7	136.3	70.7	120	3.75	98.1	179	187.5	142	135.1	82	120	3.75
91	104.5	167.7	194	142.7	145.4	83.8	120	3.75	93.8	162.6	170.5	125.7	132.8	78	120	2.5
92	68.9	179.9	177	147.2	128.4	69.8	120	3.75	104.1	265.3	269.1	176.5	163.6	63	100	3
93	73	152.1	155.9	133.1	141.2	81.2	120	3.75	83.5	139.8	181	133.7	131.3	73.2	120	3
94	82.8	163.5	165.4	140.4	120.8	75.3	120	3.75	95.1	183.8	200.2	129.6	123.5	63.2	120	3
95	81.8	184.7	183.2	152.6	130.4	74.5	120	3.75	95.5	232.8	236	168.4	147.3	71.8	120	2.5
96	95.6	181	182.3	133.2	141	79.8	120	3.75	102.7	243.5	143.3	51.6	129.9	50.3	120	2.5
97	53.5	146.3	148.8	115.8	120	76.4	120	3.75	74	179.8	185.6	168.9	130.7	66.8	100	3
98	82.8	168.3	170.4	156	132.2	78.8	120	3.75	76.1	146.7	164.7	107.3	112.7	60.4	120	3
99	109	186.3	195.6	150.5	144.5	88.5	120	3.75	105.6	171	179.7	127.8	117.4	76.4	120	5
100	129.6	165.4	159.3	149.2	130.4	76.3	120	3.75	143.3	206.5	184.6	165.9	143.4	71.1	130	5
101	54.4	145.5	151.8	137.7	101.5	63.7	120	3.75	60.2	154.3	166.8	126.9	112.5	60.7	120	2
102	108.2	154.2	149.4	112.9	120.1	84.5	120	3.75	126.2	205.6	222.5	185.8	142.7	78	120	2
103	94	185	162.5	134.5	124.4	66	120	3.75	105.1	175	180.9	124	123.3	69	120	5
104	90.4	176.1	181	145.9	132.5	78.9	120	3.75	112.9	218.5	231.8	203.4	151.1	90.6	80	3
105	70	150.7	142.2	132	113.9	59.8	120	3.75	79.3	168.5	160.6	120.3	116.3	68.4	120	5
106	97.5	134.4	117.3	113.9	105	64.7	120	3.75	102.2	207.2	148.1	66.8	119.5	57.5	120	5
107	84	167.3	164.4	131.5	108.3	70.2	120	3.75	94.3	167.4	177	139.9	110.5	80	120	3
108	110.9	166.7	162.8	140.5	126.3	64.1	120	3.75	108.4	143.9	157.8	133.8	115	66.4	120	5
109	101.7	171.5	174.1	157.8	139.8	77.8	120	3.75	98.1	216.5	162.4	103.2	124.7	60.9	120	5
110	87.1	172.5	169.3	113.4	128.9	73.1	120	3.75	116	238.9	230.7	98.2	156.6	63.1	100	1.25
111	65.2	150.2	134.8	139.9	113.6	55.6	120	3.75	118.5	194.9	197.6	163.4	126.3	54	100	3
112	88.9	178	175.6	123.3	140.4	88.3	120	3.75	83.2	150.4	176.6	106.7	141.3	79.5	120	5
113	98	164	183.6	136.2	132.3	65.7	120	3.75	108.7	205.4	196.2	122.7	131.1	63.7	120	3.75
114	83.3	166.7	171.7	125.7	125.1	76.4	120	3.75	95.7	221.1	207.9	113	142.6	71.5	120	3
115	55.9	123.7	122.9	124.6	96.3	70	120	3.75	65.2	178.9	153.8	139.7	135.1	77.4	120	5
116	80.7	152.3	158.2	121.3	118.8	83.9	120	3.75	106.9	202.6	231.1	141.2	171.4	76.4	100	5
117	37.8	141	141.1	120.7	107.4	67.7	120	3.75	55.5	161.9	184.6	88.4	120.8	59.8	100	5
118	102.6	142.2	149.3	104.7	116.9	58.6	120	3.75	124.9	168.2	174.4	113.3	125.8	49.2	120	4
119	86	141.9	145.5	133.4	114.2	75.7	120	3.75	98.4	171.2	161.8	134.9	121.7	61.7	100	5
120	86	167.4	163.8	149.2	123.3	71.6	120	3.75	88.9	167.2	171.3	138.9	127	62.3	120	5
121	79.6	179	201.2	125	148.1	75.5	120	3.75	113.6	227	257.8	101.2	181	76.3	100	3
122	61	126.7	122.5	127	93.7	75	120	3.75	78.3	138.9	146.7	128.4	101.5	66.3	120	5
123	78	136.3	138.4	136.5	110.8	71.1	120	3.75	102.4	190.1	195.6	135.8	150.9	70.8	100	2.5
124	47.7	118.5	141.8	97.4	117.7	64.5	120	3.75	63.3	164.5	176	54.9	126.5	44.5	120	5
125	78.7	321.3	184.7	142.4	127	72.9	120	3.75	108.8	249.8	247.3	162.4	157.5	62.7	100	3
126	69	206.8	210.9	143	148.5	78.1	120	3.75	73	171	220.3	111.6	144	68.2	120	3
127	84.9	171.9	172.7	127.2	132.8	65.6	120	3.75	82.7	149.1	151.9	121.9	101.3	63.2	120	5
128	55.4	147.2	142.1	119.8	112.9	70.4	120	3.75	79.7	180	183.8	147.6	126.2	58	100	5
129	71.8	140	141.4	132.9	120.9	72.9	120	3.75	66.7	132.1	126.8	103.8	101.9	61.8	130	5
130	82.4	177.6	184.3	156.5	126.6	68.2	120	3.75	112.5	217.8	229.2	192.7	148.7	73.6	100	3
131	81.2	143.4	139.4	115.9	107.4	47.3	120	3.75	88	183.5	178.6	173.2	126.3	58.3	120	3
132	102.6	204.6	188.5	134.2	149.7	74.6	120	3.75	123	213	214.9	161.9	148	64	120	5
133	104.2	206.9	210.9	204.4	150.6	75.9	120	3.75	107.4	226.2	226.9	204.5	166.9	56.6	120	3
134	104.5	184.4	195	98.9	155.5	72.2	120	3.75	114.4	174.3	181.8	132.1	132.9	63.9	120	3
135	75.8	139.5	135.5	88.6	107.6	61.4	120	3.75	88.3	140.7	143	119.9	104.7	66.5	120	2.5
136	68	124.3	112.4	108.4	105.6	71.5	120	3.75	135.4	171.8	211.3	105.1	153.2	85.6	120	3
137	66.1	140.2	141.6	112.6	111.9	60.6	120	3.75	74.5	148.3	156.6	88.5	113.2	60.3	120	3
138	113.6	143.8	137.4	94	112.3	74.3	120	3.75	140.3	169.2	193.9	116.9	129.7	73.6	120	3
139	85.6	202.8	211.8	144.4	157.8	85.9	120	3.75	108.8	222.9	271.1	143.2	175	69.3	120	3
140	98.5	171.2	177.5	149.7	132.7	78.3	120	3.75	88.2	174.4	148.3	153.8	131.8	62.7	120	5
141	74.5	151.9	159.1	130.4	116.2	75.7	120	3.75	73.1	158.2	152.5	128.5	108.5	62.1	120	3
142	94.8	141.5	155.6	119.3	113.1	70	120	3.75	108.6	147.5	200	70.9	126.6	68.5	130	5
143	76	140.6	158.3	112.6	126.1	71.6	120	3.75	137.2	177.5	288.2	68.6	164.6	63.8	110	5
144	78.4	168.3	171.5	159	132.6	59.5	120	3.75	130.1	307.8	316.1	110.8	223	60.8	100	3
145	65.2	143.9	152.7	135.3	115	75	120	3.75	76.9	153.5	172.6	123.9	126.3	71.9	120	3.75
146	99.8	167.8	164.4	132.2	134	54.2	120	3.75	102	160.3	179.6	102.3	132	56.6	120	3
147	84.9	160.4	178.4	149.5	125.5	78.9	120	3.75	121	218.6	262.5	212.4	169.5	86.4	120	5
148	74.4	168.7	162.5	132.1	123.5	74	120	3.75	87.7	175.9	177.2	101.4	124	64.3	120	3
149	63.9	146.8	146.4	129.7	110.3	61.2	120	3.75	66.9	155.2	166.1	153.6	115.4	63.4	100	3
150	54.8	156.9	170.2	144.5	124.1	69.1	120	3.75	47.4	123.5	150.3	104.3	108.5	60	120	5
151	54	140.1	136.8	134.9	105.8	73.5	120	3.75	77	213.6	179.7	108.9	144.6	82.1	120	5
152	82.9	139.4	155.5	108.2	107.9	63.9	120	3.75	128.4	209	235.7	97.5	144.8	80.7	100	5
153	121.5	200.4	206.6	170.7	147	86.6	120	3.75	131.3	193.8	214	160.3	139.8	75.7	90	5
154	92.6	154.8	155.1	112.1	118.6	76.5	120	3.75	102.8	185.2	181.7	108.3	142	74.4	120	3.75
155	93.4	176.3	170.3	78.4	143.2	62.7	120	3.75	89.1	130.9	164.2	82.2	119.6	65.7	120	3
156	90.2	187.8	181.2	148.3	140.5	82.2	120	3.75	112.4	225.6	243.8	190.7	169.6	80.4	100	5
157	92.9	179.4	180.6	100	125.5	69.2	120	3.75	106	159	207.8	74.5	153.2	65.8	120	5
158	78.7	161	162.1	111.3	120.5	70.5	120	3.75	77.6	152	157.3	150.8	116.7	69.3	120	4
159	80.9	156.4	155.4	130.2	122.8	67.6	120	3.75	114.8	200.5	217.3	135.4	143.4	66.7	110	2
160	104.5	110.7	110.9	108.4	87.1	68.4	120	3.75	114.9	129.4	123.8	104.7	94	71.2	100	5
161	95.3	147	156.4	122.5	105.5	69.7	120	3.75	91.2	162.9	145.2	142.7	101.9	65.7	100	2.5
162	76.8	179.2	187	162.2	150.5	75.6	120	3.75	87.6	163.3	198.9	163.8	148.2	60.6	120	4
163	124.5	204.5	213	174.3	151.9	87.7	120	3.75	132.9	218.6	216.4	175	142.2	67.3	100	5
164	67.8	158.2	160.3	129	112.8	72.5	120	3.75	68.5	172.1	178.7	166.3	121.3	67.5	120	5
165	45.1	155.1	157.2	144.6	122.8	65.3	120	3.75	69.7	189.2	204.9	165.6	141.1	68.3	100	3
166	57.1	129.3	128.8	113	107	70	120	3.75	75.5	172.4	176.7	109.7	120.2	67.4	100	4
167	54.1	134.4	142.1	109.2	118.3	77.7	120	3.75	55.7	139.6	141.3	107.8	100.7	68.5	130	3
168	49.9	177	165.9	161.3	122.5	89.7	120	3.75	51.4	166.5	161.2	136.4	122.8	62.7	120	5
169	72.5	158.4	148.5	138.5	94.8	70.7	120	3.75	72.8	209.5	157.7	101.7	116.1	53.5	120	5
170	159.7	151.1	159.9	132.2	114.3	79.9	120	3.75	177.2	165.9	191.4	129.5	120.5	70.3	100	3
171	72.9	164.8	172.9	174.6	116.3	76.8	120	3.75	77.2	176.2	182.7	152.7	122.8	77.1	120	3.75
172	95.9	138.9	139.2	124.6	97.8	72.8	120	3.75	106.3	190.7	162.8	123.6	132.9	64.2	120	3
173	86.3	189	194.1	149.1	151.3	74.8	120	3.75	97.2	227.4	227.8	167.2	138.3	63.4	110	5
174	91	204	216	174.2	179.1	91.9	120	3.75	86.6	283.8	172.3	125.1	150.9	51.1	120	5
175	106.5	162.4	165.9	148.1	120.8	89.7	120	3.75	121.7	191.1	225.3	151.5	142.7	72.3	100	3.75
176	72.4	139.3	135.3	119.7	102.5	67.3	120	3.75	87.6	169.7	184.2	114.9	132.5	62.7	120	2.5
177	93.9	144.7	136.5	122.4	105.6	70.7	120	3.75	120.1	204.9	220.1	159.7	133	83.9	100	3
178	87	142	150.5	130.6	117.5	66.3	120	3.75	86.2	156.7	159.7	127.5	135	64.7	120	2.5
179	67.2	149.3	151.5	115.2	106.8	70.9	120	3.75	76.3	174.5	174.9	141.2	105.2	52.8	100	2
180	100.2	176.2	186.5	157.4	138	66.7	120	3.75	146.6	228.4	263	220.1	163.5	76.8	90	3
181	72	162.2	169.9	117.4	118.1	64.3	120	3.75	77.2	222.6	202.1	135.8	134.4	67.8	100	3
182	82.6	176.5	179.7	153.3	122.2	76.8	120	3.75	101.9	214.3	204	171.5	141.2	88.5	100	4
183	82.5	172.1	169.6	144.5	131.6	52.5	120	3.75	81.9	197.5	172.4	118	116.4	43.9	120	5
184	77.1	178.9	194	157.5	158.8	72.3	120	3.75	47.6	121.5	119.5	97.4	111.1	64	120	5
185	62.8	139.9	149.8	101.3	111.1	70	120	3.75	63.5	151.1	148.4	119.9	106.3	59.2	100	5
186	77	130.3	134.7	117.8	113.9	68.8	120	3.75	78.8	151.4	154.3	130	127.1	64.2	100	3.75
187	45	143.9	137.7	134.2	107.2	52	120	3.75	55.2	237.1	172.7	116.7	127.4	45.6	120	5
188	54.2	142.1	144.8	94.3	104.7	62.9	120	3.75	54.3	138.6	136	98.6	96.2	52.4	120	5
189	101.9	146.3	166.9	147.4	128.9	72.1	120	3.75	110	169.2	186.4	123	123.5	65.4	100	3
190	52.6	110.2	122.9	105.3	94.6	63.5	120	3.75	75.2	174.7	185.1	135.2	142	68.2	120	5
191	78.8	144.5	150.5	106.3	113.7	66.7	120	3.75	76	128.3	149.7	126.5	113.2	61.8	140	2.5
192	81.6	143	143.4	121.1	100.5	70.6	120	3.75	71.7	147.8	162.8	135.5	118.9	67.4	120	3
193	47.6	170.5	179.8	141.8	135.7	73.9	120	3.75	63.7	168.4	185.2	126.7	130.2	65.1	120	3
194	84.5	189.7	225.8	155.3	150.5	39.8	120	3.75	97.9	200.7	244.8	189.1	150.2	38.2	120	4
195	103.7	150.1	170	140	126	64.8	120	3.75	89.4	158.9	187.3	178.4	146.2	59.7	120	3
196	80.8	178.5	189.6	158.1	141.6	60.7	120	3.75	120.2	239.6	257.2	229.8	146.7	65.5	100	5
197	77.9	199.6	205.4	170.7	140.4	59	120	3.75	72.5	212.4	219	181.8	125.4	56	120	3
198	91.4	160.2	180.3	136	128.1	63.6	120	3.75	123.3	224.9	266.8	121	184.2	63	100	3
199	100.3	207.6	215.2	197.9	149.5	80.1	120	3.75	133.6	236.5	286.5	215.3	175.2	72.8	100	3
200	65.3	122.3	126.1	110.7	100.8	65.5	120	3.75	82.2	121	125.5	87.3	100.6	67.8	120	5
201	87.8	185.8	204.8	145.8	129.3	57.1	120	3.75	86.8	184.4	191.3	140.7	140.6	53.2	120	5
202	63.2	122.3	124.8	103	105.5	57.6	120	3.75	93.3	191.4	209	153.5	144.1	64.1	100	3.75
203	74.6	151.3	157.7	135.1	114.5	85.2	120	3.75	72.3	158.4	162.9	138.9	112.9	76.8	120	5
204	93.8	169.1	180.4	149.6	126	68.2	120	3.75	119.9	219.9	214.8	176.7	143.3	66.8	100	3.75
205	97.7	142.3	160.5	115	123.5	73.4	120	3.75	117.1	179.4	177.5	155.6	121.6	77	90	1
206	84.8	176.4	173.4	128.1	143.3	49.4	120	3.75	70.3	137.8	149.8	135.4	119	52.1	120	3
207	115.2	148.1	152.7	120.9	111.1	60.3	120	3.75	127.8	175.2	172.2	156.1	117.2	77	100	2.5
208	57.2	145.5	141.1	121.1	99	69.4	120	3.75	64.6	140.5	144.4	127.3	86	46.7	120	3
209	100.4	193	213.6	157.5	160	65.6	120	3.75	98.3	213.5	217.4	157	161.6	56	100	4
210	61.9	171.1	187.3	163.1	135.7	70.2	120	3.75	87.3	216.2	222.3	231.5	156.4	66	100	3
211	85.7	165.8	171	139.5	123.5	58	120	3.75	92.4	188.4	177.2	144	137	71.3	120	5
